# Supplementary material for: Dapagliflozin Preserves Peripheral Nerve Structure and Reduces Neuropathic Damage in Streptozotocin-Induced Diabetic Peripheral Neuropathy
Source: Int J Mol Sci. 2025 Dec 14;26(24):12034. doi: 10.3390/ijms262412034 (PMC12733237; doi:10.3390/ijms262412034)
Supplement: Supplementary file 1 [file ijms-26-12034-s001.zip]

Archive with 1 entries (1 files):
- ijms-4011118-supplementary.pdf
